# Supplementary material for: Pulmonary Verruconis Infection in an Immunocompetent Patient: A Case Report and Literature Review
Source: J Fungi (Basel). 2025 Aug 29;11(9):634. doi: 10.3390/jof11090634 (PMC12471020; doi:10.3390/jof11090634)
Supplement: Supplementary file 1 [file jof-11-00634-s001.zip]

Archive with 1 entries (1 files):
- jof-3806167-supplementary.xlsx
