# Supplementary material for: Pulmonary Verruconis Infection in an Immunocompetent Patient: A Case Report and Literature Review
Source: J Fungi (Basel). 2025 Aug 29;11(9):634. doi: 10.3390/jof11090634 (PMC12471020; doi:10.3390/jof11090634)
Supplement: Supplementary file 1 [file jof-11-00634-s001.zip › jof-3806167-supplementary.xlsx]

## Sheet: Sheet1
number	published year	transmission	site	symptoms	physical examination	laboratory test	diagnostical triage	diagnostical method	co-infection	X-ray	CT	medical history	social history	treatment	reference	gender	age	career	living place	course of disease	prognosis
1	2000	inhalation	lung	6-year history of coughing that produced thin watery secretions with occasional hemoptysis	N/A	Laboratory investigations for evidence of an immunocompromised state (including HIV), cellular and humoral immunity studies with T-cell and B-cell analyses, and γ-globulin determination produced negative or normal results	proven	tissue culture	N/A	N/A	Chest radiographs and CT scans demonstrated that multiple opacities confined to the right upper lobe had increased in size from 1992 to 1998	12 years ago, he accepted thoracotomy to remove a mass from right upper lobe, pathology report doncumented extensive fibrosis with a focally dense chronic inflammatory component. Culture of lung tissue revealed a Scolecobasidium species.	N/A	Itraconazole for 6 months	DOI 0.1378/chest.118.5.1503	male	38	he began working in the wood yard of a paper mill. He held this job for 8 years, Trees were placed in a large revolving drum and debarked by friction. The bark was then filtered through gaps beneath the drum. His responsibility was to load the bark with a front-end loader and transfer it to a bark silo. He did not wear a mask and was exposed to a significant amount of dust. He stated that conside…	N/A	more than 6 years	recovered
2	2004	N/A	lung	dyspnea, anorexia and weight loss	N/A	WBC 5.2X109/L	proven	BAL and lung tissue culture	Mycobacterium Avium Intracellulare Complex (BAL culture), Streptococcus Pneumoniae and Pseudomonas Aeruginosa	bilateral pleural effusions with nodular opacities	mediastinal adenopathy, bronchiectasis, multiple pulmonary nodules and a tree-in-bud pattern	osteoarthritis, hypertension	50 pack year smoker, alcohol use of 1-3 beers per day	Itraconazole for v. gallonpava and rifampin, clarithromycin and ethambutol for mycobacterium avium intracellulare complex	DOI 10.1378/chest.126.4_MeetingAbstracts.975S	male	72	jet engine controller and police officer	Texas, United State	N/A, nore than 45 days	N/A
3	2007	N/A	lung	shortness of breath for 2 years, exacerbated for 3 months to the point of being able to climb only s single flight of stairs. Morning cough with chronic production of thick yellow putrid sputum, fatigue, low-grade fever and night sweats	bilateral inspiratory crackles	WBC 20.6X109/L, erythrocyte sedimentation rate of 48 mm/h	probable	BAL culture	N/A	interstitial prominence in the left mid, and lower lung fields as well as a sub-centimeter nodule in the right perihilar region	2-3mm nodules, ground glass infiltrates and bronchiectasis in the right middle and left lower lobes, as well as small nodular opacities in the right upper lobe and lingula	hypothyroidism, basal cell skin cancer, surgically cured localized melanoma	N/A	Voriconazole 200mg twice daily for 4 months	DOI 10.1007/s15010-007-6054-7	female	79	N/A	North Carolina, United State	7 months	recovered
4	2012	N/A	lung	dyspnea on exertion, fatigue, cough and episodes of sporadic fever; symptoms correlating to allergic fungal disease (similar to allergic bronchopulmonary aspergillosis, ABPA)	N/A	elevation of the white blood cell count, CRP and IgE 1466kU/L; Evaluation of the patient for immunosuppression revealed no pathological findings. Protein electrophoresis, IgG and IgM levels, IgG subclass analyses were within the reference ranges. PCR for CMV, EBV and HSV showed negative results. The patient showed no history of haematological, oncological disease or any signs of chronic infection.	probable	BAL culture	N/A	N/A	Bronchiectasis, consolidation middle lobe and right lower lobe	N/A	N/A	Voriconazole 7 days bid i.v., then switched to p.o. 200mg bid 8 weeks. Recurrence for several times, voriconazole 200mg bid i.v., 14 days; Liposomal amphotericin for 6 days, Itraconazole 200mg bid, 12 weeks; Liposomal amphotericin 14 days 5mg/kg i.v.; Liposomal amphotericin 14 days 5mg/kg; Inhaled amphotericin for 3 months	DOI 10.1007/s15010-015-0757-y	female	54	N/A	N/A	more than 2 years	incomplete eradication
5	2015	N/A	skin	painful left inguinal lymphadenopathy_x0002_	multiple, well-defined, large hyperkeratotic verrucous nodules and plaques over the trunk, extremities, and face, varying in size from 1 to 8 cm	HIV, malignancy, CD4 counts were normal, neurological test was normal	proven	Skin tissue culture	Staphylococcus aureus	N/A	N/A	3-year history of multiple verrucous lesions over the body, The lesions were itchy and associated with fever.	N/A	Itraconazole 200mg twice daily for four months and amphotericin B injection (unknown duration), got discharged against medical advice	DOI 10.1111/j.1365-4632.2012.05841.x	male	55	gardener	India	more than 3 years	N/A
6	2018	wooden splinter	face	non-healing painful, red lesion	erythematous, crusted, indurated, tender plaque of 2.5X3.5 cm size over a diffuse swelling of right cheek	N/A	proven	Skin tissue culture	N/A	N/A	N/A	N/A	N/A	itraconazole 100mg bid 1 month, itraconazole 100mg bid and terbinafine 250 mg daily(time unknown, lost to follow up)	DOI 10.18535/jmscr/v6i10.234	female	50	N/A	forest in Nepal		N/A
7 (our patient)	2024	N/A	lung	cough with green sputum, mild shortness of breath, chest tightness, symptoms progressively worsened	tachypneic (respiratory rate of 24/minute), hypoxic (SpO2 80%) and hypotensive (88/72 mmHg), diffuse crackles were detected in both lungs	whole blood cell counts in the ED suggested a normal white blood cells count (7.2x103 /mcl, normal range: 3.9 – 10.7 x103 /mcl) with a normal absolute neutrophil count (5.08x103 /mcl, normal range: 1.6 – 10.7 x103 /mcl), 76% polymorphonuclears cells, 11% lymphocytes, and 7% eosinophils in BAL. The Aspergillus Galactomannan antigen in BAL was slightly elevated with an index of 0.57 (normal range ≤…	probable	BAL culture	N/A	confluent airspace opacity of the right suprahilar space concerning for pneumonia	bilateral scattered light infiltration, ground glass opacities throughout the lung, and right middle lobe bronchiectasis		No smoking and alcohol abuse	Voriconazole along with Amphotericin B		female	75	N/A	N/A	less than one month	dead
